# Supplementary material for: Detection of a Novel African Swine Fever Virus with Three Large-Fragment Deletions in Genome, China
Source: Microbiol Spectr. 2022 Aug 24;10(5):e02155-22. doi: 10.1128/spectrum.02155-22 (PMC9603391; doi:10.1128/spectrum.02155-22)
Supplement: Supplemental file 1 — Table S1. Download spectrum.02155-22-s0001.xlsx, XLSX file, 0.01 MB [file spectrum.02155-22-s0001.xlsx]

## Sheet: Sheet1
Supplement Table 1 Deletion patterns of the genome of YNFN202103
Position in GZ201801_2	Length of Deletion	Genes
8356-10469	2114bp	MGF 110-3L*, ASFV G ACD 00120, MGF 110-4L, MGF 110-5L-6L, MGF110-7L*
11954-19725	7772bp	MGF 100-1R*, ASFV G ACD 00190, MGF 110-9L, ASFV G ACD 00210, MGF 110-11L, MGF 110-14L, ASFV G ACD 00240, MGF 110-12L, MGF 110-13L, ASFV G ACD 00270, MGF 360-4L, ASFV G ACD 00300, MGF 360-6L, ASFV G ACD 00320, ASFV G ACD 00330, ASFV G ACD 00350*
73640-75116	1477bp	EP153R*, EP402R*
* it is demonstrated that those genes were incomplete and existed with premature termination of codons.
