# Supplementary material for: Detection of a Novel African Swine Fever Virus with Three Large-Fragment Deletions in Genome, China
Source: Microbiol Spectr. 2022 Aug 24;10(5):e02155-22. doi: 10.1128/spectrum.02155-22 (PMC9603391; doi:10.1128/spectrum.02155-22)
Supplement: Supplemental file 2 — Table S2. Download spectrum.02155-22-s0002.xlsx, XLSX file, 0.01 MB [file spectrum.02155-22-s0002.xlsx]

## Sheet: Sheet1
Supplement Table2 Minor indels and substitutions of the genome of YNFN202103
Position in GZ201801_2	GZ201801_2	YNFN202103	Gene	Type	Codon Position	Amio Acid	Forward Primer (5'-3')	Reverse Primer (5'-3')	Amplicon (bp)
246	-	T	DP60R	Insertion	NA	Frameshift	GGCGTTCATTTCACAAGATGC	GCTTCTTTGACGCCTGTGTA	292
1158-1159	CC	-	NA	deletion	NA	NA	AAGGGCCGCCTTGTATTTCC	CACGGTATCAAGTCGCTGTTC	346
6779	-	G	MGF 110-1L	Insertion	NA	Frameshift	TGTAGGTTGGGAACATTCCATCA	AGCATTCCTCCCGAAAGAGAG	236
6826	T	C	MGF 110-1L	Substitution	Second	Stop codon-Trp	TTCCATCATGTGGTAATCAGGGT	CGAACAGAATGCCCACAACA	452
8109	C	T	MGF 110-3L*	Substitution	Second	Gly-Asp	ATTGTCGGTCGAAAACCCCT	GGACTACCTACTCAGGCAGGA	492
8179	G	A	MGF 110-3L*	Substitution	Third	Pro-Ser	GCGGTTGTGAGGTACTGGA	AGGAGGGCATCTTCGTTCAA	262
11605	C	T	MGF 110-8L	Substitution	First	Val-Start codon	TTCGGCAGATACCGTGGACGC	ACCTAACCATCTTCCTCGACT	411
21566-21569	GGGG	-	NA	deletion	NA	NA	ACTTGGTTAGCAATGTTTGAGCTT	CAGTCGTAGAAATCATCTATTGCCT	349
30493	A	T	MGF 360-12L	Substitution	First	Tyr-Asn	CGAAAACATCAGCCCCCAGAT	TTATGCCATGAGGTGTTTTCCAAC	478
31202-31214	TAATTAGCCGAAT	-	NA	deletion	NA	NA	CAGCCTTCACTAACGCCGTA	GAATGCCGCATACTTGGCAG	349
31761	T	-	MGF 360-13L	deletion	NA	Frameshift	ATGGCACGACCCTCTTCAAA	TTGGTACGCCAAAGCAGTACA	342
40204	A	T	MGF 505-6R	Substitution	Second	Tyr-Phe	TGCTTTACAGCTTGCAGGAGA	GGCATCAGGTTCAGGAATTGG	412
43574	T	C	MGF 505-9R	Substitution	Third	Synonymous mutation	ACTTGAGCCCTTAGGCAAGC	TTTGGAAAATGGGCAGCATGT	404
51354-51355	GG	-	A238L	deletion	NA	Frameshift	AATTTGGACACAGGAAACGATCT	GGGACTGGGCAGTCTTTACA	310
73632	A	-	EP153R	deletion	NA	Frameshift (Premature Termination)	GATAATTTCGCCACCGCACT	CAGGCCAGAATGGTAGAAGGG	1930
90491	A	T	C962R	Substitution	Third	Gln-His	CACGATGCCACCGTACAAAA	CCTTCTCAGCGGCAATGTCT	304
106191	G	A	B646L	Substitution	Second	Ser-Phe	CCGTATGCGGGCGTACTTTA	TCGCCGGAGGAAAAGTCAAA	328
131786	A	G	NP1450L	Substitution	First	Ser-Pro	CGATGGAAACCCGTCGGTAA	TAGGCCTGACAACGCATGAC	462
132740	G	C	NP1450L	Substitution	First	Leu-Val	GGGTCGGTTTGGGTTGTTTG	GAACGAAGCAGCATAGGGGT	344
138248	T	-	D250R*	deletion	NA	Frameshift/Start codon mutation	GGAGTCCTGTTACCCTTCAGC	ACATGCGGTCAAAATCCAGTG	522
139180	T	-	D129L	deletion	NA	Frameshift/Stop codon mutation	ATACAACGTCGCCGGAGATT	TCTCCAGTGACGACGAACCT	245
156813	A	C	H240R	Substitution	Third	Lys-Asn	GGGACCGCTAGATTTCCCATT	CGATAGGTATGGTCGCGGTT	526
163144	C	T	E183L	Substitution	First	Gly-Arg	CCGACATTGTTTGTGAAGCAGT	AGCTGCTGCTATTGAGGAGGA	320
168817	G	A	E120R	Substitution	First	Asp-Asn	AGAAGATTCGAGGGACCGGA	TTGTTCGCCGAAGGCTACAT	465
166953	C	G	E199L	Substitution	First	Ala-Pro	CGAGCCTCCGTATTCTGCAA	AAACGGCGGAGGATGACAAT	251
174690	G	A	I215L	Substitution	Second	Ala-Val	GCTGGAGAATCTGGATTTGGCT	CTTAAGGGGCCCACCTGACA	273
176411	A	-	NA	deletion	NA	NA	CGGTCATTGTTTTCGTACTAGTGT	AAATGGAGGAGGAGGATTGCG	657
187184	G	A	ASFV G ACD 01960	Substitution	First	Synonymous mutation	GGTAAGACCCTGGCGAAACA	GGCGGCATGTTGTTTGTAACT	524
187373	T	C	NA	Substitution	NA	NA	CCTATAGCAGCAGCCCACTC	TAAAGCCCTCACAAACCCGT	439
* it is demonstrated that genes were not detected in the YNFN202103.
